# Supplementary material for: Clinical Validity of Shear Wave Elastography for Post-Stroke Spasticity: A Systematic Review and Meta-Analysis
Source: J Clin Med. 2026 Mar 9;15(5):2063. doi: 10.3390/jcm15052063 (PMC12985620; doi:10.3390/jcm15052063)
Supplement: Supplementary file 1 [file jcm-15-02063-s001.zip]

Archive with 3 entries (2 files):
- jcm-4160251-supplementary/
- jcm-4160251-supplementary/jcm-4160251 Table S6.pdf
- jcm-4160251-supplementary/jcm-4160251-supplementary.pdf
